# Supplementary material for: Predicting Patterns of Distant Metastasis in Breast Cancer Patients following Local Regional Therapy Using Machine Learning
Source: Genes (Basel). 2023 Sep 7;14(9):1768. doi: 10.3390/genes14091768 (PMC10531341; doi:10.3390/genes14091768)
Supplement: Supplementary file 1 [file genes-14-01768-s001.zip]

Archive with 1 entries (1 files):
- genes-2562962-supplementary.pdf
